# Supplementary material for: The Long Way to Establish the Ergogenic Effect of Caffeine on Strength Performance: An Overview Review
Source: Nutrients. 2023 Feb 27;15(5):1178. doi: 10.3390/nu15051178 (PMC10005568; doi:10.3390/nu15051178)
Supplement: Supplementary file 1 [file nutrients-15-01178-s001.zip]

Archive with 1 entries (1 files):
- nutrients-2251059-supplementary.xlsx
