# Supplementary material for: The Long Way to Establish the Ergogenic Effect of Caffeine on Strength Performance: An Overview Review
Source: Nutrients. 2023 Feb 27;15(5):1178. doi: 10.3390/nu15051178 (PMC10005568; doi:10.3390/nu15051178)
Supplement: Supplementary file 1 [file nutrients-15-01178-s001.zip › nutrients-2251059-supplementary.xlsx]

## Sheet: Supplementary 1
Supplementary 1
Full search criteria for databases
Search criteria for PubMed
(caffeine[Title/Abstract] OR energy drink[Title/Abstract] OR coffee[Title/Abstract] OR caffeinated[Title/Abstract]) AND (resistance exercise[Title/Abstract] OR muscle development[Title/Abstract] OR muscle strength[Title/Abstract] OR "strength training"[Title/Abstract] OR "muscle hypertrophy"[Title/Abstract] OR "power production"[Title/Abstract] OR "maximal strength"[Title/Abstract] OR "peak power…
Search criteria for Scopus
TITLE-ABS(caffeine OR "energy drink" OR coffee OR caffeinated) AND TITLE-ABS("resistance exercise" OR "muscle development" OR "muscle strength" OR "strength training" OR "resistance training" OR "muscle hypertrophy" OR "power production" OR "maximal strength" OR "peak power" OR "plyometric" OR "force production" OR "muscle power" OR "maximal voluntary contraction" OR "MVC" OR "1-RM" OR "1RM" OR "…
Search criteria for Web of Science
(TI=(caffeine OR "energy drink" OR coffee OR caffeinated)) OR AB=(caffeine OR "energy drink" OR coffee OR caffeinated)AND TI=("resistance exercise" OR "muscle development" OR "muscle strength" OR "strength training" OR "resistance training" OR "muscle hypertrophy" OR "power production" OR "maximal strength" OR "PEAK power" OR "plyometric" OR "force production" OR "muscle power" OR "maximal volunt…

## Sheet: Supplementary 2
													*Only the effect of a single dose of caffeine is being studied.	*The dose has been adjusted to the participant's body weight.	Adjusted dose (mg/kg)		Dose (fix) (mg)		Dose-response studies				*Beverage, capsule, mouth rinse, gum, gel or various forms. Beverage includes any form of liquid, including coffee, energy drinks or caffeine dissolved in juice, among other options.	*There is no isolated caffeine condition	*It is considered affirmative when analysing the effect of caffeine alone and in combination with the other/s substance/s.	*There are two identical conditions, except for the presence or absence of caffeine.	*It is considered affirmative when some kind of information about the consumption habits of the participants is indicated.	*It is considered affirmative when the side effects that have occurred are shown, or the absence of these effects is expressly indicated.	*Untrained, active or trained. Trained is considered to be any level of previous training, regardless of performance level.	*Upper body exercises (e.g. bench press), lower body exercises (e.g. squat) or both
Title	Authors	Year	Group	N	N groups	N men	Men N groups	N women	Women N groups	Reported age	Age (mean)	Caffeine dose	Single dose (vs. dose-response)	Adjusted dose (mg/kg)	Single-dose studies	Dose-response studies included (mean)	Single-dose studies	Dose-response studies included (mean)	Min adjusted dose (mg/kg)	Max adjusted dose (mg/kg)	Min dose (mg)	Max dose (mg)	Caffeine form	Mix with other substances	Relationship with other co-ingested substances	Placebo controlled	Reported habits of caffeine	Reported side effects	Physical status	Exercise test
The action of caffeine on the capacity for muscular work	Rivers WHR. Webber HN	1907	<1980	2	1-5	2	1-5	0	0	N/A	N/A	300 mg	Yes	No			300	300					N/A	No	No	Yes	No	No	N/A	Upper body
A comparison of the effects of breakfast. of no breakfast and of caffeine on work in an athlete or non-athlete	I. H. Hyde. C. B. Root and H. Curl	1917	<1980	2	1-5	2	1-5	0	0	27.5 ± 1.5	27.5	1.42 grains	Yes	No			N/A	N/A					Beverage	Yes	No	No	No	No	Mix	Lower body
The effect of benzedrine and caffeine upon performance in certain psychomotor tasks	G R Thornton. Harald G O Holck and Edwin L Smith	1939	<1980	3	1-5	3	1-5	0	0	N/A	N/A	300 mg	Yes	No			300	300					Capsule	No	No	Yes	No	No	N/A	Upper body
The effects of moderate doses of caffeine on fatigue parameters of the forearm flexor muscles	George J Bugyi	1980	1980-1999	25	21-25	25	21-25	0	0	College age	N/A	167 mg, 424 mg and 500 mg	No	No				363.667			167	500	Beverage	No	No	Yes	No	No	N/A	Upper body
Effect of caffeine on skeletal muscle function before and after fatigue	J M Lopes. M Aubier. J Jardim. J V Aranda. P T Macklem	1983	1980-1999	5	1-5	N/A	N/A	N/A	N/A	24-33	N/A	500 mg	Yes	No			500	500					Beverage	No	No	Yes	No	No	N/A	Lower body
Caffeine ingestion and isokinetic strength	Bond V. Gresham K. McRae J. Tearney RJ.	1986	1980-1999	12	11-15	12	11-15	0	0	20±0.8	20	5 mg/kg	Yes	Yes	5	5							Capsule	No	No	Yes	Yes	No	N/A	Lower body
Physiological responses to caffeine during endurance running in habitual caffeine users	Tarnopolsky MA. Atkinson SA. MacDougall JD. Sale DG. Sutton JR.	1989	1980-1999	6	6-10	6	6-10	0	0	22 ± 0.9	22	6 mg/kg	Yes	Yes	6	6							Beverage	No	No	Yes	Yes	No	Trained	Lower body
Influence of two levels of caffeine on maximal torque at selected angular velocities	Jacobson BH. Edwards SW.	1991	1980-1999	36	+30	20	16-20	16	16-20	20.5	20.5	600 mg and 300 mg	No	No				450			300	600	Beverage	No	No	Yes	Yes	No	N/A	Lower body
Effect of caffeine on maximal strength and power in élite male athletes	Jacobson BH. Weber MD. Claypool L. Hunt LE.	1992	1980-1999	20	16-20	20	16-20	0	0	21 ± 1.2	21	7 mg/kg	Yes	Yes	7	7							Capsule	No	No	Yes	Yes	No	Trained	Lower body
Caffeine counteracts the ergogenic action of muscle creatine loading	K. Vandenberghe, N. Gillis, M. Van Leemputte, P Van Hecke, F. Vanstapel and P. Hespel	1996	1980-1999	9	6-10	9	6-10	0	0	20-23	N/A	5 mg/kg	Yes	Yes	5	5							Capsule	Yes	No	Yes	No	Yes	N/A	Lower body
Effects of caffeine on neuromuscular function	Kalmar JM. Cafarelli E.	1999	1980-1999	11	11-15	11	11-15	0	0	22.3 ± 2.4	22.3	6 mg/kg	Yes	Yes	6	6							Capsule	No	No	Yes	Yes	No	N/A	Lower body
Caffeine potentiates low frequency skeletal muscle force in habitual and nonhabitual caffeine consumers	Tarnopolsky M. Cupido C.	2000	2000-2009	12	11-15	12	11-15	0	0	Habitual: 29 ± 7; unhabitual: 26 ± 4	27.5	6 mg/kg	Yes	Yes	6	6							Beverage	No	No	Yes	Yes	No	Active	Lower body
Caffeine increases endurance and attenuates force sensation during submaximal isometric contractions	Plaskett CJ. Cafarelli E.	2001	2000-2009	15	11-15	15	11-15	0	0	22.6 ± 0.6	22.6	6 mg/kg	Yes	Yes	6	6							Capsule	No	No	Yes	Yes	No	N/A	Lower body
Effects of ephedrine. caffeine. and their combination on muscular endurance	Jacobs I. Pasternak H. Bell DG.	2003	2000-2009	13	11-15	13	11-15	0	0	18–34	N/A	4 mg/kg	Yes	Yes	4	4							Capsule	No	Yes	Yes	No	No	Active	Lower body
Caffeine increases time to fatigue by maintaining force and not by altering firing rates during submaximal isometric contractions	B. M. Meyers and E. Cafarelli	2005	2000-2009	10	6-10	10	6-10	0	0	23.5 ± 4.7	23.5	6 mg/kg	Yes	Yes	6	6							Capsule	No	No	Yes	Yes	No	N/A	Lower body
The effect of caffeine on cognitive task performance and motor fatigue	Hiske van Duinen; Monicque M. Lorist; Inge Zijdewind	2005	2000-2009	23	21-25	11	11-15	12	11-15	24±6	24	3 mg/kg	Yes	Yes	3	3							Beverage	Yes	No	Yes	Yes	No	N/A	Upper body
Caffeine improves endurance in 75-yr-old citizens: a randomized, double-blind, placebo-controlled, crossover study	Norager CB. Jensen MB. Madsen MR. Laurberg S.	2005	2000-2009	30	26-30	15	11-15	15	11-15	74.7 ± 5.5	74.7	6 mg/kg	Yes	Yes	6	6							Capsule	No	No	Yes	Yes	Yes	Active	Upper body
Increased spinal excitability does not offset central activation failure	Kalmar JM. Del Balso C. Cafarelli E.	2006	2000-2009	10	6-10	10	6-10	0	0	21.6 ±2.1	21.6	6 mg/kg	Yes	Yes	6	6							Capsule	No	No	Yes	Yes	No	Untrained	Lower body
Effects of an amino acid/creatine energy supplement on the acute hormonal response to resistance exercise	Ratamess NA. Hoffman JR. Ross R. Shanklin M. Faigenbaum AD. Kang J.	2007	2000-2009	8	6-10	8	6-10	0	0	20.5 ± 1.6	20.5	110 mg	Yes	No			110	110					Beverage	Yes	No	Yes	No	No	Trained	Lower body
Effects of caffeine on repetitions to failure and ratings of perceived exertion during resistance training	Green JM. Wickwire PJ. McLester JR. Gendle S. Hudson G. Pritchett RC. Laurent CM.	2007	2000-2009	17	16-20	13	11-15	4	1-5	Male: 21.0 ± 1.5; female: 22.0 ± 1.5	21.2	6 mg/kg	Yes	Yes	6	6							Capsule	No	No	Yes	No	Yes	Active	Both
Effect of Red Bull energy drink on repeated Wingate cycle performance and bench-press muscle endurance	Forbes SC. Candow DG. Little JP. Magnus C. Chilibeck PD.	2007	2000-2009	15	11-15	11	11-15	4	1-5	21 ± 5	21	2 mg/kg	Yes	Yes	2	2							Beverage	Yes	No	Yes	Yes	Yes	Trained	Upper body
Caffeine does not increase resistance exercise-induced microdamage	Machado. Marco; Zovico. Paulo Vinicios C.; da Silva. Dailson Paulucio; Pereira. Lucas Novaes; Barreto. Juliano G.; Pereira. Rafael	2008	2000-2009	15	11-15	15	11-15	0	0	18.4 ± 0.8	18.4	4.5 mg/kg	Yes	Yes	4.5	4.5							Capsule	No	No	Yes	Yes	No	N/A	Both
Effect of a pre-exercise energy supplement on the acute hormonal response to resistance exercise	Hoffman JR. Ratamess NA. Ross R. Shanklin M. Kang J. Faigenbaum AD.	2008	2000-2009	8	6-10	8	6-10	0	0	20.3±1.6	20.3	110 mg	Yes	No			110	110					Beverage	Yes	No	Yes	No	No	Trained	Lower body
Effects of caffeine and aspirin on light resistance training performance, perceived exertion, and pain perception	Hudson GM. Green JM. Bishop PA. Richardson MT.	2008	2000-2009	15	11-15	15	11-15	0	0	22.0 ± 1.3	22	6 mg/kg	Yes	Yes	6	6							Beverage	No	No	Yes	Yes	Yes	N/A	Both
The acute effects of a caffeine-containing supplement on bench press strength and time to running exhaustion	Beck TW. Housh TJ. Malek MH. Mielke M. Hendrix R.	2008	2000-2009	31	+30	31	+30	0	0	23.0 ± 2.6	23	201 mg	Yes	No			201	201					Capsule	Yes	No	Yes	No	No	Untrained	Upper body
Effect of caffeine ingestion on one-repetition maximum muscular strength	Astorino TA. Rohmann RL. Firth K.	2008	2000-2009	22	21-25	22	21-25	0	0	23.4 ± 3.6	23.4	6 mg/kg	Yes	Yes	6	6							Capsule	No	No	Yes	Yes	Yes	Trained	Both
The effect of caffeine as an ergogenic aid in anaerobic exercise	Woolf K. Bidwell WK. Carlson AG.	2008	2000-2009	18	16-20	18	16-20	0	0	24.1 ± 5.8	24.1	5 mg/kg	Yes	Yes	5	5							Beverage	Yes	No	Yes	Yes	No	Trained	Both
The effect of ephedra and caffeine on maximal strength and power in resistance-trained athletes	Williams AD. Cribb PJ. Cooke MB. Hayes A.	2008	2000-2009	9	6-10	9	6-10	0	0	26.2 ± 4.3	26.2	300 mg	Yes	No			300	300					Capsule	No	Yes	Yes	Yes	Yes	Trained	Upper body
Caffeine enhances cognitive function and skill performance during simulated soccer activity	Foskett A. Ali A. Gant N.	2009	2000-2009	12	11-15	12	11-15	0	0	23.8 ± 4.5	23.8	6 mg/kg	Yes	Yes	6	6							Capsule	No	No	Yes	Yes	No	Trained	Lower body
No effect of prior caffeine ingestion on neuromuscular recovery after maximal fatiguing contractions	Fimland MS. Helgerud J. Knutsen A. Ruth H. Leivseth G. Hoff J.	2010	2010-2014	13	11-15	13	11-15	0	0	23 ± 3	23	6 mg/kg	Yes	Yes	6	6							Capsule	No	No	Yes	Yes	No	Active	Lower body
The influence of caffeine and carbohydrate coingestion on simulated soccer performance	Gant N. Ali A. Foskett A.	2010	2010-2014	15	11-15	15	11-15	0	0	21.3 ± 3	21.3	3.7 mg/kg	Yes	Yes	3.7	3.7							Beverage	Yes	No	Yes	No	No	Trained	Lower body
Acute effects of a caffeine-containing supplement on bench press and leg extension strength and time to exhaustion during cycle ergometry	Hendrix CR. Housh TJ. Mielke M. Zuniga JM. Camic CL. Johnson GO. Schmidt RJ. Housh DJ.	2010	2010-2014	21	21-25	21	21-25	0	0	23.0 + 2.6	23	400 mg	Yes	No			400	400					Capsule	Yes	No	Yes	No	No	Untrained	Both
Low-calorie energy drink improves physiological response to exercise in previously sedentary men: a placebo-controlled efficacy and safety study	Lockwood CM. Moon JR. Smith AE. Tobkin SE. Kendall KL. Graef JL. Cramer JT. Stout JR.	2010	2010-2014	37	+30	37	+30	0	0	24.4 ± 1.0	24	200mg	Yes	No			200	200					Beverage	Yes	No	Yes	Yes	No	Untrained	Both
Caffeine enhances upper body strength in resistance-trained women	Goldstein. E.; Jacobs. P.L.; Whitehurst. M.; Penhollow. T.; Antonio. J.	2010	2010-2014	15	11-15	0	0	15	11-15	24.6 ± 6.9	24.6	6 mg/kg	Yes	Yes	6	6							Beverage	No	No	Yes	Yes	No	Trained	Upper body
Acceleration tolerance after ingestion of a commercial energy drink	Walker TB. Balldin U. Fischer J. Storm W. Warren GL.	2010	2010-2014	10	6-10	8	6-10	2	1-5	30.2 +7.4	30.2	5 mg/kg	Yes	Yes	5	5							Beverage	Yes	No	Yes	No	Yes	N/A	Lower body
Effect of a pre-workout energy supplement on acute multi-joint resistance exercise	Gonzalez AM. Walsh AL. Ratamess NA. Kang J. Hoffman JR.	2011	2010-2014	8	6-10	8	6-10	0	0	20.6 ± 0.7	20.6	205mg	Yes	No			205	205					Beverage	Yes	No	Yes	No	Yes	Trained	Both
The effect of caffeine ingestion on mood state and bench press performance to failure	Duncan MJ. Oxford SW.	2011	2010-2014	13	11-15	13	11-15	0	0	22.7 ± 6.0	22.7	5 mg/kg	Yes	Yes	5	5							Beverage	No	No	Yes	Yes	No	Trained	Upper body
Minimal effect of acute caffeine ingestion on intense resistance training performance	Astorino TA. Martin BJ. Schachtsiek L. Wong K. Ng K.	2011	2010-2014	14	11-15	14	11-15	0	0	23.1 ± 1.1	23.1	6 mg/kg	Yes	Yes	6	6							Capsule	No	No	Yes	Yes	Yes	Trained	Both
Caffeine ingestion reverses the circadian rhythm effects on neuromuscular performance in highly resistance-trained men	Mora-Rodríguez R. García Pallarés J. López-Samanes Á. Ortega JF. Fernández-Elías VE.	2012	2010-2014	12	11-15	12	11-15	0	0	19.7±2.8	19.7	3 mg/kg	Yes	Yes	3	3							Capsule	No	No	Yes	Yes	Yes	Trained	Both
Acute caffeine ingestion enhances performance and dampens muscle pain following resistance exercise to failure	Duncan MJ. Oxford SW.	2012	2010-2014	18	16-20	18	16-20	0	0	20.4±1.9	20.4	5 mg/kg	Yes	Yes	5	5							Beverage	No	No	Yes	No	No	Trained	Upper body
Acute caffeine ingestion's increase of voluntarily chosen resistance-training load after limited sleep	Cook C. Beaven CM. Kilduff LP. Drawer S.	2012	2010-2014	16	16-20	16	16-20	0	0	20.9 ± 0.9	20.9	4 mg/kg	Yes	Yes	4	4							Capsule	No	No	Yes	Yes	No	Trained	Both
Acute ingestion of sugar-free red bull energy drink has no effect on upper body strength and muscular endurance in resistance trained men	Eckerson JM. Bull AJ. Baechle TR. Fischer CA. O'Brien DC. Moore GA. Yee JC. Pulverenti TS.	2012	2010-2014	17	16-20	17	16-20	0	0	21 ± 1	21	160 mg	Yes	No			160	160					Beverage	Yes	Yes	Yes	Yes	No	Trained	Upper body
Effects of caffeine on resistance training performance on repetitions to failure.	Davis. J.-K.. J. M. Green. and C. M. Laurent.	2012	2010-2014	10	6-10	10	6-10	0	0	21.3 ± 3.4	21.3	6 mg/kg	Yes	Yes	6	6							Capsule	No	No	Yes	Yes	No	Trained	Both
The acute effect of a caffeine-containing energy drink on mood state. readiness to invest effort. and resistance exercise to failure	Duncan MJ. Smith M. Cook K. James RS.	2012	2010-2014	13	11-15	13	11-15	0	0	22.7 ± 6.0	22.7	179 mg	Yes	No			179	179					Beverage	Yes	No	Yes	Yes	No	Trained	Both
The effects of six weeks of supplementation with multi-ingredient performance supplements and resistance training on anabolic hormones. body composition. strength. and power in resistance-trained men	Ormsbee MJ. Mandler WK. Thomas DD. Ward EG. Kinsey AW. Simonavice E. Panton LB. Kim JS.	2012	2010-2014	24	21-25	24	21-25	0	0	24.0 ± 0.9	24	N/A	Yes	No			N/A	N/A					Beverage	Yes	No	Yes	No	No	Trained	Both
Independent and combined effects of carbohydrate and caffeine ingestion on aerobic cycling performance in the fed state	Acker-Hewitt TL. Shafer BM. Saunders MJ. Goh Q. Luden ND.	2012	2010-2014	10	6-10	10	6-10	0	0	28 ± 9	28	6 mg/kg	Yes	Yes	6	6							Capsule	Yes	Yes	Yes	No	No	Trained	Lower body
Ingesting a pre-workout supplement containing caffeine, B-vitamins, amino acids, creatine, and beta-alanine before exercise delays fatigue while improving reaction time and muscular endurance	Spradley BD. Crowley KR. Tai CY. Kendall KL. Fukuda DH. Esposito EN. Moon SE. Moon JR.	2012	2010-2014	12	11-15	12	11-15	0	0	28 ± 5	28	300 mg	Yes	No			300	300					Beverage	Yes	No	Yes	Yes	Yes	Trained	Both
Dose response effects of a caffeine-containing energy drink on muscle performance: a repeated measures design	Del Coso J. Salinero JJ. González-Millán C. Abián-Vicén J. Pérez-González B.	2012	2010-2014	12	11-15	9	6-10	3	1-5	30 ± 7	30	1 mg/kg and 3 mg/kg	No	Yes		2			1	3			Beverage	Yes	No	Yes	Yes	Yes	Active	Both
The effect of caffeine ingestion on delayed onset muscle soreness	Hurley CF. Hatfield DL. Riebe DA.	2013	2010-2014	9	6-10	9	6-10	0	0	20 ± 1	20	5 mg/kg	Yes	Yes	5	5							Capsule	No	No	Yes	Yes	No	Trained	Upper body
Neuromuscular responses to incremental caffeine doses: performance and side effects	Pallarés JG. Fernández-Elías VE. Ortega JF. Muñoz G. Muñoz-Guerra J. Mora-Rodríguez R.	2013	2010-2014	13	11-15	13	11-15	0	0	21.9 ± 2.9	21.9	3 mg/kg, 6 mg/kg and 9 mg/kg	No	Yes		6			3	9			Capsule	No	No	Yes	Yes	Yes	Trained	Both
The acute effects of "Red Bull energy drink" on blood lactate levels and performance in active male	Ramezani Saeed	2013	2010-2014	19	16-20	19	16-20	0	0	22.14 ± 1.06 22.28 ± 0.75 22.8 ± 0.83	22	6 ml/kg Red Bull	Yes	Yes	1.92	1.92							Beverage	Yes	No	Yes	Yes	No	Trained	Upper body
Acute caffeine ingestion enhances strength performance and reduces perceived exertion and muscle pain perception during resistance exercise	Duncan MJ. Stanley M. Parkhouse N. Cook K. Smith M.	2013	2010-2014	11	11-15	9	6-10	2	1-5	26.4 + 6.4	26.4	5 mg/kg	Yes	Yes	5	5							Beverage	No	No	Yes	Yes	Yes	Trained	Both
Assessment of the ergogenic effect of caffeine supplementation on mood, anticipation timing, and muscular strength in older adults	Tallis J. Duncan MJ. Wright SL. Eyre EL. Bryant E. Langdon D. James RS.	2013	2010-2014	12	11-15	9	6-10	3	1-5	69 ± 6	69	3 mg/kg	Yes	Yes	3	3							Beverage	No	No	Yes	Yes	No	Untrained	Lower body
Effect of red bull energy drink on auditory reaction time and maximal voluntary contraction	Goel V. Manjunatha S. Pai KM.	2014	2010-2014	20	16-20	10	6-10	10	6-10	Male:20.9±1.6; female: 20.4±0.7	20.65	2 mg/kg	Yes	Yes	2	2							Beverage	Yes	No	Yes	No	No	N/A	Upper body
Effect of caffeine ingestion on maximal voluntary contraction strength in upper- and lower-body muscle groups	Timmins TD. Saunders DH.	2014	2010-2014	16	16-20	16	16-20	0	0	21.1 ± 0.8	21.1	6 mg/kg	Yes	Yes	6	6							Beverage	Yes	No	Yes	Yes	No	Trained	Lower body
Effect of caffeine ingestion on torque and muscle activity during resistance exercise in men	Duncan MJ. Thake CD. Downs PJ.	2014	2010-2014	10	6-10	10	6-10	0	0	22 ± 1.1	22	6 mg/kg	Yes	Yes	6	6							Beverage	No	No	Yes	Yes	No	Trained	Lower body
Acute effects of a commercially-available pre-workout supplement on markers of training: a double-blind study	Outlaw JJ. Wilborn CD. Smith-Ryan AE. Hayward SE. Urbina SL. Taylor LW. Foster CA.	2014	2010-2014	20	16-20	20	16-20	0	0	22.4 ± 9.5	22.4	275 mg	Yes	No			275	275					Beverage	Yes	No	Yes	No	Yes	Trained	Both
Effects of a pre-workout supplement on lean mass, muscular performance, subjective workout experience and biomarkers of safety	Kedia AW. Hofheins JE. Habowski SM. Ferrando AA. Gothard MD. Lopez HL.	2014	2010-2014	43	+30	N/A	N/A	N/A	N/A	24.3 ± 2.9	24.3	aprox. 90 mg	Yes	No			90	90					Beverage	Yes	No	No	No	Yes	Trained	Upper body
Effects of different doses of caffeine on anaerobic exercise in boys	Turley K. Eusse PA. Thomas MM. Townsend JR. Morton AB.	2015	2015-2022	26	26-30	26	26-30	0	0	8- to 10	8.5	1 mg/kg, 3 mg/kg and 5 mg/kg	No	Yes		3			1	5			Beverage	No	No	Yes	No	No	N/A	Upper body
Effects of gender difference and caffeine supplementation on anaerobic muscle performance	Chen HY. Wang HS. Tung K. Chao HH.	2015	2015-2022	20	16-20	10	6-10	10	6-10	Male: 20.10 ± 2.18; female: 19.90 ± 0.99	20	6 mg/kg	Yes	Yes	6	6							Capsule	No	No	Yes	Yes	No	Trained	Both
Acute consumption of a caffeinated energy drink enhances aspects of performance in sprint swimmers	Lara B. Ruiz-Vicente D. Areces F. Abián-Vicén J. Salinero JJ. Gonzalez-Millán C. Gallo-Salazar C. Del Coso J.	2015	2015-2022	14	11-15	14	11-15	0	0	20.2+2.6	20.2	3 mg/kg	Yes	Yes	3	3							Beverage	Yes	No	Yes	Yes	Yes	Trained	Both
Effects of acute caffeine ingestion on resistance training performance and perceptual responses during repeated sets to failure	Da Silva VL. Messias FR. Zanchi NE. Gerlinger-Romero F. Duncan MJ. Guimarães-Ferreira L.	2015	2015-2022	14	11-15	14	11-15	0	0	20.9 ± 0.36	20.9	5 mg/kg	Yes	Yes	5	5							Beverage	No	No	Yes	Yes	No	Trained	Both
Acute effects of caffeine on strength performance in trained and untrained individuals.	Brooks. J. H.. K. Wyld. and B. Chrismas.	2015	2015-2022	14	11-15	14	11-15	0	0	21 ± 3	21	5 mg/kg	Yes	Yes	5	5							Capsule	No	No	Yes	No	No	Mix	Lower body
Carbohydrate and caffeine mouth rinses do not affect maximum strength and muscular endurance performance	Clarke ND. Kornilios E. Richardson DL.	2015	2015-2022	15	11-15	15	11-15	0	0	21 +- 2	21	300 mg	Yes	No			300	300					Mouth rinse	No	Yes	Yes	No	No	Trained	Upper body
Acute effects of caffeine on strength and muscle activation of the elbow flexors	Trevino MA. Coburn JW. Brown LE. Judelson DA. Malek MH.	2015	2015-2022	13	11-15	13	11-15	0	0	21.4 ± 1.3	21.4	5 mg/kg and 10 mg/kg	No	Yes		7.5			5	10			Beverage	No	No	Yes	Yes	No	Trained	Upper body
Improvements on neuromuscular performance with caffeine ingestion depend on the time-of-day	Mora-Rodríguez R. Pallarés JG. López-Gullón JM. López-Samanes Á. Fernández-Elías VE. Ortega JF.	2015	2015-2022	13	11-15	13	11-15	0	0	21.9 ± 2.9	21.9	6 mg/kg	Yes	Yes	6	6							Capsule	No	No	Yes	Yes	Yes	Trained	Both
Morning caffeine ingestion increases cognitive function and short-term maximal performance in footballer players after partial sleep deprivation	Souissi. Makram; Abedelmalek. Salma; Dhiba. Driss Bou; Nikolaidis. Pantelis Theodoros; Ben Awicha. Hassen; Chtourou. Hamdi; Sahnoun. Zouheir	2015	2015-2022	14	11-15	14	11-15	0	0	23.6 ± 2.0	23.57	3 mg/kg	Yes	Yes	3	3							Capsule	No	No	Yes	Yes	No	Trained	Lower body
Alteration in neuromuscular function of the plantar flexors following caffeine ingestion	Behrens M. Mau-Moeller A. Heise S. Skripitz R. Bader R. Bruhn S.	2015	2015-2022	13	11-15	7	6-10	6	6-10	25 ± 3	25	7 mg/kg	Yes	Yes	7	7							Capsule	No	No	Yes	Yes	No	Active	Lower body
Effects of isolated or combined carbohydrate and caffeine supplementation between 2 daily training sessions on soccer performance	Andrade-Souza VA. Bertuzzi R. de Araujo GG. Bishop D. Lima-Silva AE.	2015	2015-2022	11	11-15	11	11-15	0	0	25.4 ± 2.3	25.4	6 mg/kg	Yes	Yes	6	6							Capsule	No	No	Yes	No	No	Active	Lower body
The ingestion of a caffeinated energy drink improves jump performance and activity patterns in elite badminton players	Abian P. Del Coso J. Salinero JJ. Gallo-Salazar C. Areces F. Ruiz-Vicente D. Lara B. Soriano L. Muñoz V. Abian-Vicen J.	2015	2015-2022	16	16-20	16	16-20	0	0	25.4 ± 7.3	25.4	3 mg/kg	Yes	Yes	3	3							Beverage	Yes	No	Yes	Yes	Yes	Trained	Lower body
Sex differences on the acute effects of caffeine on maximal strength and muscular endurance	Sabblah. S.; Dixon. D.; Bottoms. L.	2015	2015-2022	18	16-20	10	6-10	8	6-10	Male: 24.4±3.2; female: 27.9±6.13	25.96	5 mg/kg	Yes	Yes	5	5							Beverage	No	No	Yes	No	No	Active	Both
Enhancement of High-Intensity Actions and Physical Performance During a Simulated Brazilian Jiu-Jitsu Competition With a Moderate Dose of Caffeine	Diaz-Lara FJ. Del Coso J. Portillo J. Areces F. García JM. Abián-Vicén J.	2015	2015-2022	14	11-15	14	11-15	0	0	29.2 ± 3.3	29.2	3 mg/kg	Yes	Yes	3	3							Capsule	No	No	Yes	No	No	Trained	Upper body
The effects of supplementation with P-Synephrine alone and in combination with caffeine on resistance exercise performance	Ratamess NA. Bush JA. Kang J. Kraemer WJ. Stohs SJ. Nocera VG. Leise MD. Diamond KB. Faigenbaum AD.	2016	2015-2022	12	11-15	12	11-15	0	0	22.3 ± 1.6	22.3	100 mg	Yes	No			100	100					Gum	Yes	No	Yes	Yes	No	Trained	Lower body
Effect of Big Bear energy drink on performance indicators. blood lactate levels and rating of perceived exertion in elite adolescent female swimmers	Arazi. Hamid; Najafdari. Azadeh; Eghbali. Ehsan	2016	2015-2022	36	+30	0	0	36	+30	13.7±1	13.73	1,72 mg/kg	Yes	Yes	1.72	1.72							Beverage	Yes	No	Yes	No	No	Trained	Both
The effects of different doses of caffeine on performance. rating of perceived exertion and pain perception in teenagers female karate athletes	Arazi. H.; Hoseinihaji. M.; Eghbali. E.	2016	2015-2022	10	6-10	0	0	10	6-10	16.8 ± 1.23	16.8	2 mg/kg and 5 mg/kg	No	Yes		3.5			2	5			Capsule	No	No	Yes	Yes	No	Trained	Lower body
Effects of Coffee and Caffeine Anhydrous Intake During Creatine Loading	Trexler ET. Smith-Ryan AE. Roelofs EJ. Hirsch KR. Persky AM. Mock MG.	2016	2015-2022	54	+30	54	+30	0	0	20.1 ± 2.1	20.1	300 mg	Yes	No			300	300					Beverage	Yes	No	Yes	Yes	Yes	Trained	Both
Effects of coffee and caffeine anhydrous on strength and sprint performance	Trexler ET. Smith-Ryan AE. Roelofs EJ. Hirsch KR. Mock MG.	2016	2015-2022	54	+30	54	+30	0	0	20.1 ± 2.1	20.1	300 mg	Yes	No			300	300					Beverage	No	Yes	Yes	Yes	No	Trained	Both
Placebo effects of caffeine on maximal voluntary concentric force of the knee flexors and extensors	Tallis J. Muhammad B. Islam M. Duncan MJ.	2016	2015-2022	14	11-15	14	11-15	0	0	21 ± 0.7	21	5 mg/kg	Yes	Yes	5	5							Beverage	No	No	Yes	Yes	No	N/A	Lower body
The Effects of Caffeine on Vertical Jump Height and Execution in Collegiate Athletes	Bloms LP. Fitzgerald JS. Short MW. Whitehead JR.	2016	2015-2022	25	21-25	16	16-20	9	6-10	21 + 1.5	21	5 mg/kg	Yes	Yes	5	5							Capsule	No	No	Yes	Yes	No	N/A	Lower body
The acute effect of caffeine supplementation on strength. repetition sustainability and work volume of novice bodybuilders	Arazi H. Dehlavinejad N. Gholizadeh R	2016	2015-2022	15	11-15	15	11-15	0	0	21.16 ± 3.9	21.2	6 mg/kg	Yes	Yes	6	6							Capsule	No	No	Yes	No	No	Trained	Both
Carbohydrate and caffeine improves high intensity running of elite rugby league interchange players during simulated match play	Clarke JS. Highton J. Close GL. Twist C.	2016	2015-2022	8	6-10	8	6-10	0	0	21.4 ± 2.4	21.4	3 mg/kg	Yes	Yes	3	3							Beverage	Yes	No	Yes	No	No	Trained	Lower body
Effect of coffee and caffeine ingestion on resistance exercise performance.	Richardson. D. L.. and N. D. Clarke.	2016	2015-2022	9	6-10	9	6-10	0	0	24 ±2	24	5 mg/kg	Yes	Yes	5	5							Various forms	No	Yes	Yes	Yes	No	Trained	Both
The effect of acute pre-workout supplementation on power and strength performance	Martinez N. Campbell B. Franek M. Buchanan L. Colquhoun R.	2016	2015-2022	13	11-15	13	11-15	0	0	24 ± 6	24	N/A	Yes	No			N/A	N/A					Beverage	Yes	No	Yes	No	No	N/A	Upper body
The influence of caffeine ingestion on strength and power performance in female team-sport players	Ali A. O'Donnell J. Foskett A. Rutherfurd-Markwick K.	2016	2015-2022	10	6-10	0	0	10	6-10	24 ± 4	24	6 mg/kg	Yes	Yes	6	6							Capsule	No	No	Yes	Yes	No	Trained	Lower body
Small Beneficial Effect of Caffeinated Energy Drink Ingestion on Strength	Collier NB. Hardy MA. Millard-Stafford ML. Warren GL.	2016	2015-2022	15	11-15	7	6-10	8	6-10	26.1 ± 3.5	26.1	5 mg/kg	Yes	Yes	5	5							Beverage	Yes	Yes	Yes	Yes	No	N/A	Lower body
Twelve weeks supplementation with an extended-release caffeine and ATP-enhancing supplement may improve body composition without affecting hematology in resistance-trained men	Joy JM. Vogel RM. Moon JR. Falcone PH. Mosman MM. Kim MP.	2016	2015-2022	21	21-25	21	21-25	0	0	27.2 ± 5.6	27.2	180 mg	Yes	No			180	180					Beverage	Yes	No	Yes	No	No	Trained	Both
Caffeine improves muscular performance in elite Brazilian Jiu-jitsu athletes	Diaz-Lara FJ. Del Coso J. Garc a JM. et al.	2016	2015-2022	14	11-15	14	11-15	0	0	29.2 ± 3.3	29	3 mg/kg	Yes	Yes	3	3							Capsule	No	No	Yes	Yes	Yes	Trained	Lower body
Effects of Caffeine on Countermovement-Jump Performance Variables in Elite Male Volleyball Players	Zbinden-Foncea H. Rada I. Gomez J. Kokaly M. Stellingwerff T. Deldicque L. Peñailillo L.	2017	2015-2022	10	6-10	10	6-10	0	0	18.80 ± 2.00	18.8	5 mg/kg	Yes	Yes	5	5							Capsule	No	No	Yes	Yes	Yes	Trained	Lower body
Effects of two pre-workout supplements on concentric and eccentric force production during lower body resistance exercise in males and females: a counterbalanced. double-blind. placebo-controlled trial	Tinsley GM. Hamm MA. Hurtado AK. Cross AG. Pineda JG. Martin AY. Uribe VA. Palmer TB.	2017	2015-2022	21	21-25	9	6-10	12	11-15	21.1 ± 2.4	21.1	300 mg	Yes	No			300	300					Beverage	Yes	No	Yes	Yes	No	Trained	Lower body
Influence of A Thermogenic Dietary Supplement on Safety Markers. Body Composition. Energy Expenditure. Muscular Performance and Hormone Concentrations: A Randomized. Placebo-Controlled. Double-Blind Trial	Tinsley GM. Urbina S. Mullins J. Outlaw J. Hayward S. Stone M. Foster C. Wilborn C. Taylor L.	2017	2015-2022	20	16-20	20	16-20	0	0	21.10 ± 2.5	21.1	3 capsules	Yes	No			N/A	N/A					Capsule	Yes	No	Yes	Yes	No	Trained	Both
Effects of ingesting a pre-workout dietary supplement with and without synephrine for 8 weeks on training adaptations in resistance-trained males	Jung YP. Earnest CP. Koozehchian M. Cho M. Barringer N. Walker D. Rasmussen C. Greenwood M. Murano PS. Kreider RB.	2017	2015-2022	80	+30	80	+30	0	0	22 ± 4	22	284 mg	Yes	No			284	284					Beverage	Yes	No	Yes	No	Yes	N/A	Both
Short-Term Effects of a Ready-to-Drink Pre-Workout Beverage on Exercise Performance and Recovery	Collins PB. Earnest CP. Dalton RL. Sowinski RJ. Grubic TJ. Favot CJ. Coletta AM. Rasmussen C. Greenwood M. Kreider RB.	2017	2015-2022	25	21-25	12	11-15	13	11-15	23.± 4	23	200 mg	Yes	No			200	200					Beverage	Yes	No	Yes	No	Yes	Active	Both
Caffeine ingestion acutely enhances muscular strength and power but not muscular endurance in resistance-trained men	Jozo Grgic & Pavle Mikulic	2017	2015-2022	17	16-20	17	16-20	0	0	26 ± 6	26	6 mg/kg	Yes	Yes	6	6							Beverage	No	No	Yes	No	No	Trained	Both
Caffeine supplementation affects the immunometabolic response to concurrent training	Rossi FE. Panissa VLG. Monteiro PA. Gerosa-Neto J. Caperuto ÉC. Cholewa JM. Zagatto AM. Lira FS.	2017	2015-2022	7	6-10	7	6-10	0	0	27± 3	27	5 mg/kg	Yes	Yes	5	5							Capsule	No	No	Yes	Yes	No	Active	Lower body
Effects of caffeine ingestion on resistance exercise-induced apoptosis in athletes: A randomized. double-blind. placebo-controlled. crossover study	Rahimi. Mohammad Rahman; Khabiri. Parisa; Faraji. Hassan	2018	2015-2022	14	11-15	14	11-15	0	0	20.6±2.3	20.6	6 mg/kg	Yes	Yes	6	6							Capsule	No	No	Yes	Yes	No	Trained	Both
Acute Specific Effects of Caffeine-containing Energy Drink on Different Physical Performances in Resistance-trained Men	Astley C. Souza DB. Polito MD.	2018	2015-2022	15	11-15	15	11-15	0	0	21.0 ± 0.3	21	2.5 mg/kg	Yes	Yes	2.5	2.5							Beverage	Yes	No	Yes	Yes	No	Trained	Both
The effects of low and moderate doses of caffeine supplementation on upper and lower body maximal voluntary concentric and eccentric muscle force	Tallis J. Yavuz HCM.	2018	2015-2022	10	6-10	10	6-10	0	0	21 ± 0.3	21	3 mg/kg and 6 mg/kg	No	Yes		4.5			3	6			Beverage	No	No	Yes	Yes	No	Active	Both
The effect of CYP1A2 genotype on the ergogenic properties of caffeine during resistance exercise: a randomized. double-blind. placebo-controlled. crossover study	Rahimi R.	2018	2015-2022	30	26-30	30	26-30	0	0	AA= 21.21 CA/CC= 22.33	21.81	6 mg/kg	Yes	Yes	6	6							Capsule	No	No	Yes	Yes	No	Trained	Both
Effects of pre-workout supplements on power maintenance in lower body and upper body tasks	Michael T. Lane. and Mark T. Byrd	2018	2015-2022	23	21-25	23	21-25	0	0	22.9 ± 3.6	22.9	300 mg	Yes	No			300	300					Beverage	No	Yes	Yes	No	No	Trained	Both
The acute effects of plyometric and sled towing stimuli with and without caffeine ingestion on vertical jump performance in professional soccer players	Guerra MA Jr. Caldas LC. De Souza HL. Vitzel KF. Cholewa JM. Duncan MJ. Guimarães-Ferreira L.	2018	2015-2022	12	11-15	12	11-15	0	0	23 ± 5	23	5 mg/kg	Yes	Yes	5	5							Beverage	No	No	Yes	Yes	No	Trained	Lower body
Performance of muscle strength and fatigue tolerance in young trained women supplemented with caffeine	Fett CA. Aquino NM. Schantz Junior J. Brandão CF. de Araújo Cavalcanti JD. Fett WC.	2018	2015-2022	8	6-10	0	0	8	6-10	25±5	25	6 mg/kg	Yes	Yes	6	6							Capsule	No	No	Yes	No	Yes	Trained	Both
Caffeine Ingestion Attenuates Fatigue-induced Loss of Muscle Torque Complexity	Pethick J. Winter SL. Burnley M.	2018	2015-2022	11	11-15	7	6-10	4	1-5	26.1 ± 6.0	26.1	6 mg/kg	Yes	Yes	6	6							Capsule	No	No	Yes	No	No	N/A	Lower body
Acute caffeine ingestion increases velocity and power in upper and lower body free-weight resistance exercises.	Degrange T. Jackson W. Williams T. Rogers RR. Marshall M. Ballmann C	2019	2015-2022	12	11-15	12	11-15	0	0	20.0 ± 1.7	20	6 mg/kg	Yes	Yes	6	6							Beverage	No	No	Yes	Yes	No	Trained	Both
Effects of caffeine and sex on muscle performance and delayed-onset muscle soreness after exercise-induced muscle damage: a double-blind randomized trial	Hou-Yu Chen. Yung-Chih Chen. Kang Tung. Hsiao-Han Chao 4 . Ho-Seng Wang 2	2019	2015-2022	20	16-20	10	6-10	10	6-10	Male : 21.1 ± 2.1; female: 20.4 ± 1.2	20.75	6 mg/kg	Yes	Yes	6	6							Capsule	No	No	Yes	Yes	No	Active	Lower body
Acute effects of an “energy drink” on short-term maximal performance reaction times psychological and physiological parameters: Insights from a randomized double-blind placebo-controlled counterbalanced crossover trial	Hamdi Chtourou. Khaled Trabelsi. Achraf Ammar. Roy Jesse Shephard. and Nicola Luigi Bragazzi	2019	2015-2022	19	16-20	19	16-20	0	0	21.2 ± 1.2	21.2	160 mg	Yes	No			160	160					Beverage	Yes	No	Yes	Yes	Yes	Active	Upper body
Caffeine Supplementation Improves Anaerobic Performance and Neuromuscular Efficiency and Fatigue in Olympic-Level Boxers	San Juan AF. López-Samanes Á. Jodra P. Valenzuela PL. Rueda J. Veiga-Herreros P. Pérez-López A. Domínguez R.	2019	2015-2022	8	6-10	8	6-10	0	0	22.0±1.778	22	6 mg/kg	Yes	Yes	6	6							Capsule	No	No	Yes	No	No	Trained	Both
Caffeine acute static stretching and maximum knee flexion strength	Farney TM. Nelson AG. Kokkonen J.	2019	2015-2022	24	21-25	12	11-15	12	11-15	21±2; 23±1	22.1	6 mg/kg	Yes	Yes	6	6							Capsule	No	No	Yes	Yes	No	N/A	Lower body
Effect of Bang® Pre-Workout Master Blaster® combined with four weeks of resistance training on lean body mass. maximal strength. mircoRNA expression. and serum IGF-1 in men: a randomized. double-blind. placebo-controlled trial	Schwarz NA. McKinley-Barnard SK. Blahnik ZJ.	2019	2015-2022	16	16-20	16	16-20	9	6-10	22.5 ± 2.9	22.5	350 mg	Yes	No			350	350					Beverage	Yes	No	Yes	No	No	Trained	Both
Effects of Caffeine Supplementation on Power Performance in a Flywheel Device: A Randomised. Double-Blind Cross-Over Study	Castillo D. Domínguez R. Rodríguez-Fernández A. Raya-González J.	2019	2015-2022	24	21-25	24	21-25	0	0	22.5 4.8 years	22.5	6 mg/kg	Yes	Yes	6	6							Beverage	No	No	Yes	Yes	No	Active	Lower body
Effects of Supplementation of a Pre-workout on Power Maintenance in Lower Body and Upper Body Tasks in Women	Lane MT. Byrd MT. Bell Z. Hurley T.	2019	2015-2022	23	21-25	0	0	23	21-25	22.9 ± 3.6 years	22.9	150 mg	Yes	No			150	150					Beverage	No	Yes	Yes	No	No	Trained	Upper body
Caffeinated Gel Ingestion Enhances Jump Performance. Muscle Strength. and Power in Trained Men	Venier S. Grgic J. Mikulic P.	2019	2015-2022	17	16-20	17	16-20	0	0	23 ± 2	23	300 mg	Yes	No			300	300					Gel	No	No	Yes	Yes	Yes	Trained	Both
The effects of a caffeine-like supplement. TeaCrine®. on muscular strength. endurance and power performance in resistance-trained men	Cesareo KR. Mason JR. Saracino PG. Morrissey MC. Ormsbee MJ.	2019	2015-2022	12	11-15	12	11-15	0	0	23.2 ± 3.1 range (20 to 29)	23.2	300 mg	Yes	No			300	300					Capsule	No	Yes	Yes	Yes	Yes	Trained	Both
Caffeine increases rate of torque development without affecting maximal torque	Peterson BM. Brown LE. Judelson DA. Gallo-Rebert S. Coburn JW.	2019	2015-2022	15	11-15	15	11-15	0	0	23.3 ± 2.2	23.3	6 mg/kg	Yes	Yes	6	6							Beverage	No	No	Yes	Yes	No	Trained	Lower body
Improvement of Lower-Body Resistance-Exercise Performance With Blood-Flow Restriction Following Acute Caffeine Intake	Souza DB. Duncan M. Polito MD.	2019	2015-2022	22	21-25	22	21-25	0	0	23.4 ± 4.1	23.4	6 mg/kg	Yes	Yes	6	6							Capsule	No	No	Yes	Yes	No	Trained	Lower body
Acute Enhancement of Jump Performance. Muscle Strength. and Power in Resistance-Trained Men After Consumption of Caffeinated Chewing Gum	Venier S. Grgic J. Mikulic P.	2019	2015-2022	19	16-20	19	16-20	0	0	24±5 years	24	300 mg	Yes	No			300	300					Gum	No	No	Yes	Yes	Yes	Trained	Both
The Effects of High Doses of Caffeine on Maximal Strength and Muscular Endurance in Athletes Habituated to Caffeine	Wilk M. Krzysztofik M. Filip A. Zajac A. Del Coso J.	2019	2015-2022	16	16-20	16	16-20	0	0	24.2 ± 4.2	24.2	9 mg/kg and 11 mg/kg	No	Yes		10			9	11			Capsule	No	No	Yes	Yes	Yes	Trained	Upper body
Caffeine and resistance exercise: the effects of two caffeine doses and the influence of individual perception of caffeine	Polito MD. Grandolfi K. de Souza DB.	2019	2015-2022	14	11-15	14	11-15	0	0	24.7 ± 6.8	24.7	3 mg/kg and 6 mg/kg	No	Yes		4.5			3	6			Capsule	No	No	No	Yes	Yes	Trained	Upper body
Effects of Transcranial Direct Current Stimulation With Caffeine Intake on Muscular Strength and Perceived Exertion	Lattari E. Vieira LAF. Oliveira BRR. Unal G. Bikson M. de Mello Pedreiro RC. Marques Neto SR. Machado S. Maranhão-Neto GA.	2019	2015-2022	15	11-15	15	11-15	0	0	25.3 ± 3.2	25.3	5 mg/kg	Yes	Yes	5	5							Capsule	No	No	Yes	No	No	Trained	Upper body
Neuromuscular Factors Contributing to Reductions in Muscle Force After Repeated. High-Intensity Muscular Efforts	Kirk BJC. Trajano GS. Pulverenti TS. Rowe G. Blazevich AJ.	2019	2015-2022	25	21-25	25	21-25	0	0	16 =>25.8 ± 3.6; 17 => 25.5 ± 3.7	25.6	3 mg/kg	Yes	Yes	3	3							N/A	No	No	Yes	Yes	No	Trained	Lower body
The acute effects of caffeine intake on time under tension and power generated during the bench press movement	Wilk M. Krzysztofik M. Maszczyk A. Chycki J. Zajac A.	2019	2015-2022	20	16-20	20	16-20	0	0	25.7 ± 2.2	25.7	5 mg/kg	Yes	Yes	5	5							Capsule	No	No	Yes	Yes	Yes	Trained	Upper body
The Acute Effect of Various Doses of Caffeine on Power Output and Velocity during the Bench Press Exercise among Athletes Habitually Using Caffeine	Wilk M. Filip A. Krzysztofik M. Maszczyk A. Zajac A.	2019	2015-2022	15	11-15	15	11-15	0	0	26.8 ± 6.2	26.8	3 mg/kg, 6 mg/kg and 9 mg/kg	No	Yes		6			3	9			Capsule	No	No	Yes	Yes	Yes	Trained	Upper body
Effect of caffeine on neuromuscular function following eccentric-based exercise	Santos-Mariano AC. Tomazini F. Felippe LC. Boari D. Bertuzzi R. De-Oliveira FR. et al.	2019	2015-2022	11	11-15	11	11-15	0	0	18.7 ± 2.7	18.7	5 mg/kg	Yes	Yes	5	5							Capsule	No	No	Yes	Yes	No	Trained	Lower body
The Effect of Caffeine on the Velocity of Half-Squat Exercise during the Menstrual Cycle: A Randomized Controlled Trial	Romero-Moraleda B. Del Coso J. Gutiérrez-Hellín J. Lara B.	2019	2015-2022	13	11-15	0	0	13	11-15	31 ± 6	31	3 mg/kg	Yes	Yes	3	3							Capsule	No	No	Yes	Yes	No	Trained	Lower body
Effects of Caffeine Chewing Gum on Exercise Tolerance and Neuromuscular Responses in Well-Trained Runners	Dittrich N. Serpa MC. Lemos EC. De Lucas RD. Guglielmo LGA	2019	2015-2022	12	11-15	12	11-15	0	0	31.3 ± 6.4	31.3	300 mg	Yes	No			300	300					Gum	No	No	Yes	Yes	No	Trained	Lower body
Caffeine improves various aspects of athletic performance in adolescents independent of their 163 C > A CYP1A2 genotypes	Spineli H. Pinto MP. Dos Santos BP. Lima-Silva AE. Bertuzzi R. Gita DLG. et al.	2020	2015-2022	100	+30	N/A	N/A	N/A	N/A	15 ± 2	15	6 mg/kg	Yes	Yes	6	6							Capsule	No	No	Yes	Yes	No	N/A	Both
A low caffeine dose improves maximal strength. but not relative muscular endurance in either heavier-or lighter-loads. or perceptions of effort or discomfort at task failure in females	Waller G. Dolby M. Steele J. Fisher JP.	2020	2015-2022	19	16-20	0	0	19	16-20	21.6 ± 3.8	21.6	100 mg	Yes	No			100	100					Capsule	No	No	Yes	Yes	No	Active	Lower body
Effects of caffeine ingestion on physical performance in elite women handball players: a randomized. controlled study	Muñoz A. L pez-Samanes . Pérez-L pez A. Aguilar-Navarro M. Moreno-Heredero B. Rivilla-García J. et al.	2020	2015-2022	15	11-15	0	0	15	11-15	22.6 ± 3.6	22.6	3 mg/kg	Yes	Yes	3	3							Capsule	No	No	Yes	Yes	Yes	Trained	Both
Neither a Multi-Ingredient Pre-Workout Supplement nor Caffeine Were Effective at Improving Markers of Blood Flow or Upper-Body Resistance Exercise Performance	Blake MS. Johnson NR. Trautman KA. Grier JW. Stastny SN. Hackney KJ.	2020	2015-2022	12	11-15	12	11-15	0	0	22.75 ± 4.51	22.8	350 mg	Yes	No			350	350					Beverage	Yes	Yes	Yes	Yes	No	Trained	Upper body
Caffeine Ingestion Enhances Repetition Velocity in Resistance Exercise: A Randomized. Crossover. Double-Blind Study Involving Control and Placebo Conditions	Grgic J. Venier S. Schoenfeld BJ. Mikulic P.	2020	2015-2022	25	21-25	25	21-25	0	0	23 ± 2	23	6 mg/kg	Yes	Yes	6	6							Capsule	No	No	Yes	Yes	No	Trained	Upper body
Effects of different doses of caffeinated coffee on muscular endurance. cognitive performance. and cardiac autonomic modulation in caffeine naive female athletes	Karayigit R. Naderi A. Akca F. Cruz CJGD. Sarshin A. Yasli BC. et al.	2020	2015-2022	17	16-20	0	0	17	16-20	23 ± 2	23	3 mg/kg and 6 mg/kg	No	Yes		4.5			3	6			Beverage	Yes	No	Yes	Yes	No	Trained	Both
Placebo effect of caffeine on maximal strength and strength endurance in healthy recreationally trained women habituated to caffeine.	Filip-Stachnik A. Krzysztofik M. Kaszuba M. Leońska-Duniec A. Czarny W. Del Coso J. et al	2020	2015-2022	13	11-15	0	0	13	11-15	23.0 ± 0.8	23	6 mg/kg	Yes	Yes	6	6							Capsule	No	No	Yes	Yes	No	Trained	Upper body
Caffeine's Effects on an Upper-Body Resistance Exercise Workout	Salatto RW. Arevalo JA. Brown LE. Wiersma LD. Coburn JW.	2020	2015-2022	15	11-15	15	11-15	0	0	23.1 ± 1.9	23.1	800 mg	Yes	No			800	800					Capsule	No	No	Yes	No	No	Trained	Upper body
Caffeine timing improves lower-body muscular performance: a randomized trial.	Harty PS. Zabriskie HA. Stecker RA. Currier BS. Tinsley GM. Surowiec K. et al.	2020	2015-2022	29	26-30	18	16-20	11	11-15	Male: 25.1 ±5.7; Female: 20.1 ± 1.6	23.2034	6 mg/kg	Yes	Yes	6	6							Beverage	No	No	Yes	Yes	Yes	Trained	Lower body
Effects of CYP1A2 and ADORA2A genotypes on the ergogenic response to caffeine in professional handball players	Muñoz A. López-Samanes . Aguilar-Navarro M. Varillas- Delgado D. Rivilla-Garc a J. Moreno-P rez V. et al.	2020	2015-2022	31	+30	16	16-20	15	11-15	23.7 ± 2.8	23.7	3 mg/kg	Yes	Yes	3	3							Capsule	No	No	Yes	Yes	Yes	Trained	Both
Caffeine Increases Vertical Jumping Height in Young Trained Males Before But Not After a Maximal Effort Strength Training Session	Daniel S. Tangen. Stian R. Nielsen. Kristoffer J. Kolnes & Jørgen Jensen	2020	2015-2022	6	6-10	6	6-10	0	0	24.3 ± 0.4	24.3	3 mg/kg	Yes	Yes	3	3							Beverage	No	No	Yes	No	No	Trained	Lower body
What Dose of Caffeine to Use: Acute Effects of 3 Doses of Caffeine on Muscle Endurance and Strength	Grgic J. Sabol F. Venier S. Mikulic I. Bratkovic N. Schoenfeld BJ. Pickering C. Bishop DJ. Pedisic Z. Mikulic P.	2020	2015-2022	28	26-30	28	26-30	0	0	25±6	25	2 mg/kg, 4 mg/kg and 6 mg/kg	No	Yes		4			2	6			Capsule	No	No	Yes	Yes	No	Trained	Both
Acute Caffeine Intake Enhances Mean Power Output and Bar Velocity during the Bench Press Throw in Athletes Habituated to Caffeine	Wilk M. Filip A. Krzysztofik M. Gepfert M. Zajac A. Del Coso J.	2020	2015-2022	12	11-15	12	11-15	0	0	25.3 ± 1.7	25.3	3 mg/kg and 6 mg/kg	No	Yes		4.5			3	6			Capsule	No	No	Yes	Yes	No	Trained	Upper body
CYP1A2 genotype and acute effects of caffeine on resistance exercise. jumping. and sprinting performance	Grgic J. Pickering C. Bishop DJ. Schoenfeld BJ. Mikulic P. Pedisic Z.	2020	2015-2022	22	21-25	22	21-25	0	0	27.0 ± 5.6 29.8 ± 3.6	28.145	3 mg/kg	Yes	Yes	3	3							Capsule	No	No	Yes	Yes	Yes	Trained	Both
Effects of Pre-Workout Multi-Ingredient Supplement on Anaerobic Performance: Randomized Double-Blind Crossover Study	Kaczka P. Batra A. Kubicka K. Maciejczyk M. Rzeszutko-Bełzowska A. Pezdan-Śliż I. Michałowska-Sawczyn M. Przydział M. Płonka A. Cięszczyk P. Humińska-Lisowska K. Zając T.	2020	2015-2022	23	21-25	23	21-25	0	0	27 ± 7.4	27	300 mg	Yes	No			300	300					Beverage	Yes	No	Yes	No	Yes	Trained	Both
Effect of caffeine supplementation on exercise performance. power. markers of muscle damage. and perceived exertion in trained CrossFit men: a randomized. double-blind. placebo-controlled crossover trial	Fogaça LJ. Santos SL. Soares RC. Gentil P. Naves JP. Dos Santos WD. Pimentel GD. Bottaro M. Mota JF.	2020	2015-2022	9	6-10	9	6-10	0	0	28±2	28	6 mg/kg	Yes	Yes	6	6							Capsule	No	No	Yes	Yes	Yes	Trained	Both
Acute effects of caffeine supplementation on resistance exercise. jumping. and Wingate performance: no influence of habitual caffeine intake	Grgic J. Mikulic P.	2020	2015-2022	24	21-25	24	21-25	0	0	High consumers: 28 +5; low consumers: 29+5	28.54	3 mg/kg	Yes	Yes	3	3							Capsule	No	No	Yes	Yes	No	Trained	Upper body
Caffeine Increases Muscle Performance During a Bench Press Training Session	Giráldez-Costas V. González-García J. Lara B. Coso JD. Wilk M. Salinero JJ.	2020	2015-2022	12	11-15	9	6-10	3	1-5	29±8	29	3 mg/kg	Yes	Yes	3	3							Capsule	No	No	Yes	Yes	No	Active	Upper body
ADORA2A C allele carriers exhibit ergogenic responses to caffeine supplementation	Grgic J. Pickering C. Bishop DJ. Del Coso J. Schoenfeld BJ. Tinsley GM. et al.	2020	2015-2022	22	21-25	22	21-25	0	0	29.3 ± 4.8	29.3	3 mg/kg	Yes	Yes	3	3							Capsule	No	No	Yes	Yes	No	Trained	Upper body
Caffeine increases strength and power performance in resistance-trained females during early follicular phase	Norum M. Risvang LC. Bjørnsen T. Dimitriou L. Rønning PO. Bjørgen M. Raastad T.	2020	2015-2022	15	11-15	0	0	15	11-15	29.8 ± 4.0	29.8	4 mg/kg	Yes	Yes	4	4							Beverage	No	No	Yes	Yes	No	Trained	Both
Acute Influence of Caffeinated Commercially Available Energy Drink on Performance. Perceived Exertion and Blood Lactate in Youth Female Water Polo Players	Arazi. Hamid; Rakhshanfar. Sara; Eghbali. Ehsan; Suzuki. Katsuhiko	2021	2015-2022	16	16-20	0	0	16	16-20	15.37±0.74	15.37	1.92 mg/kg	Yes	Yes	1.92	1.92							Beverage	Yes	No	Yes	No	No	Trained	Both
Effects of caffeine ingestion on upper and lower limb muscle power of handball players: a double-blind. placebo-controlled. crossover study	Rocha. Julio Cesar Correia; da Rocha. Andre Luiz Silva; da Silva Santos Soares. Gutemberg; Correia-Oliveira. Carlos Rafaell	2021	2015-2022	10	6-10	10	6-10	0	0	19.7 ± 3.7	19.7	5 mg/kg	Yes	Yes	5	5							Capsule	No	No	Yes	No	No	Trained	Both
The Effects of Caffeine on Jumping Performance and Maximal Strength in Female Collegiate Athletes	Burke BI. Travis SK. Gentles JA. Sato K. Lang HM. Bazyler CD.	2021	2015-2022	11	11-15	0	0	11	11-15	19.7 ± 0.9	19.7	6 mg/kg	Yes	Yes	6	6							Capsule	No	No	Yes	Yes	No	Trained	Lower body
Caffeine Doses of 3 mg/kg Increase Unilateral and Bilateral Vertical Jump Outcomes in Elite Traditional Jiu-Jitsu Athletes	Merino Fernández M. Ruiz-Moreno C. Giráldez-Costas V. Gonzalez-Millán C. Matos-Duarte M. Gutiérrez-Hellín J. González-García J.	2021	2015-2022	16	16-20	8	6-10	8	6-10	21.50 ± 4.75	21.5	3 mg/kg	Yes	Yes	3	3							Capsule	No	No	Yes	Yes	No	Trained	Lower body
Can 3 mg·kg(-1) of Caffeine Be Used as An Effective Nutritional Supplement to Enhance the Effects of Resistance Training in Rugby Union Players?	Tamilio RA. Clarke ND. Duncan MJ. Morris R. Grgic J. Tallis J.	2021	2015-2022	30	26-30	30	26-30	0	0	20 ± 2	20	3 mg/kg	Yes	Yes	3	3							Capsule	No	No	Yes	Yes	Yes	Trained	Both
The effects of low-dose caffeinated coffee ingestion on strength and muscular endurance performance in male athletes	Karayigit. Raci; Yildiz. Haktan; Sahin. Mehmet Akif; Sisman. Aysegul; Sari. Cengizhan; Ersoz's. Gulfem; Ersoz. Gulfem	2021	2015-2022	14	11-15	14	11-15	0	0	20.85 ± 2.07	20.85	3 mg/kg	Yes	Yes	3	3							Beverage	Yes	No	Yes	Yes	No	Trained	Both
Effects of Creatine and Caffeine Supplementation During Resistance Training on Body Composition. Strength. Endurance. Rating of Perceived Exertion and Fatigue in Trained Young Adults	Pakulak A. Candow DG. Totosy de Zepetnek J. Forbes SC. Basta D.	2021	2015-2022	28	26-30	18	16-20	10	6-10	22±4; 22 ±4; 19±1 23 ± 7	21.57	3 mg/kg	Yes	Yes	3	3							Beverage	No	Yes	Yes	Yes	No	Trained	Both
Effects of Acute Caffeine Intake on Power Output and Movement Velocity During a Multiple-Set Bench Press Exercise Among Mild Caffeine Users	Filip-Stachnik A. Krzysztofik M. Kaszuba M. Leznicka K. Kostrzewa M. Del Coso J. Wilk M.	2021	2015-2022	13	11-15	13	11-15	0	0	21.9 ± 1.2	21.9	6 mg/kg	Yes	Yes	6	6							Capsule	No	No	Yes	Yes	No	Trained	Upper body
Effects of carbohydrate and caffeine combination mouth rinse on anaerobic performance of highly trained male athletes	Karuk HN. Rudarli Nalcakan G. Pekünlü E.	2021	2015-2022	8	6-10	8	6-10	0	0	22.3 ± 4.2	22.3	300 mg	Yes	No			300	300					Mouth rinse	No	Yes	Yes	Yes	No	Trained	Lower body
Effects of carbohydrate and caffeine mouth rinsing on strength. muscular endurance and cognitive performance	Karayigit R. Ali A. Rezaei S. Ersoz G. Lago-Rodriguez A. Domínguez R. Naderi A.	2021	2015-2022	27	26-30	13	11-15	14	11-15	21 ± 1 24 ± 3	22.44	500 mg	Yes	No			500	500					Mouth rinse	No	Yes	Yes	Yes	No	Trained	Both
Caffeine improves performance but not duration of the countermovement jump phases	Lago-RodrÍguez Á. Jodra P. Bailey S. DomÍnguez R.	2021	2015-2022	16	16-20	16	16-20	0	0	22.69±2.12	22.69	6 mg/kg	Yes	Yes	6	6							Capsule	No	No	Yes	No	No	Trained	Lower body
Effects of caffeine. Beetroot juice and its interaction consumption on exercise-related fatigue	Castillo. Daniel; Rodriguez-Fernandez. Alejandro; Ramirez-Campillo. Rodrigo; Raya-Gonzalez. Javier	2021	2015-2022	16	16-20	16	16-20	0	0	22.8±4.9	22.8	6 mg/kg	Yes	Yes	6	6							Beverage	No	Yes	Yes	No	No	Active	Lower body
Does caffeine really improve maximum strength performance?	Mathias. Thamara R.; de Lima-Junior. Dalton; de Melo. Leylanne S.; de Lira. Heber A.; de Oliveira. Luciano M.; Farah. Breno Q.; Vasconcelos. Gustavo; Beltrao. Natalia B.; Piraua. Andre L.	2021	2015-2022	20	16-20	20	16-20	0	0	23±3	23	420 mg	Yes	No			420	420					Capsule	No	No	Yes	No	No	Trained	Upper body
High Dose of Caffeine Mouth Rinse Increases Resistance Training Performance in Men	Karayigit R. Koz M. Sánchez-Gómez A. Naderi A. Yildirim UC. Domínguez R. Gur F.	2021	2015-2022	14	11-15	14	11-15	0	0	23 ± 2	23	250 mg, 500 mg and 750mg	No	No				500			250	750	Mouth rinse	No	No	Yes	Yes	No	Trained	Upper body
The effects of different doses of caffeine on maximal strength and strength-endurance in women habituated to caffeine	Filip-Stachnik A. Wilk M. Krzysztofik M. Lulińska E. Tufano JJ. Zajac A. et al.	2021	2015-2022	21	21-25	0	0	21	21-25	23.0 ± 0.9	23	3 mg/kg and 6 mg/kg	No	Yes		4.5			3	6			Capsule	No	No	Yes	Yes	No	Trained	Upper body
Acute effects of two caffeine doses on bar velocity during the bench press exercise among women habituated to caffeine: a randomized. crossover. double-blind study involving control and placebo conditions	Filip-Stachnik A. Krzysztofik M. Del Coso J. Wilk M.	2021	2015-2022	12	11-15	0	0	12	11-15	23.3 ± 0.8	23.3	3 mg/kg and 6 mg/kg	No	Yes		4.5			3	6			Capsule	No	No	Yes	Yes	Yes	Trained	Upper body
The Dose-Effects of Caffeine on Lower Body Maximal Strength. Muscular Endurance. and Rating of Perceived Exertion in Strength-Trained Females	Jones L. Johnstone I. Day C. Le Marquer S. Hulton AT.	2021	2015-2022	14	11-15	0	0	14	11-15	23.3 ± 3.9	23.3	3 mg/kg and 6 mg/kg	No	Yes		4.5			3	6			Beverage	No	No	Yes	Yes	No	Trained	Lower body
Impact of aute caffeine ingestion on isometric squat and vertical jump performance	Donahue PT. Wright A. Victory J.	2021	2015-2022	12	11-15	6	6-10	6	6-10	23.69 ± 4.68	23.7	400mg	Yes	No			400	400					Beverage	No	No	Yes	No	No	Trained	Lower body
Caffeine Supplementation or Carbohydrate Mouth Rinse Improves Performance	Pereira PEA. Azevedo P. Azevedo K. Azevedo W. Machado M.	2021	2015-2022	29	26-30	0	0	29	26-30	24 ± 4	24	6.5 mg/kg	Yes	Yes	6.5	6.5							Mouth rinse	No	Yes	Yes	No	No	Trained	Both
Habitual caffeine consumption does not interfere with the acute caffeine supplementation effects on strength endurance and jumping performance in trained individuals	De Salles Painelli V. Teixeira EL. Tardone B. Moreno M. Morandini J. Larrain VH. et al.	2021	2015-2022	36	+30	36	+30	0	0	24 ± 5	24	6 mg/kg	Yes	Yes	6	6							Capsule	No	No	Yes	Yes	Yes	Trained	Lower body
CYP1A2 Genotype Modifies the Effects of Caffeine Compared With Placebo on Muscle Strength in Competitive Male Athletes	Wong O. Marshall K. Sicova M. Guest NS. García-Bailo B. El-Sohemy A.	2021	2015-2022	102	+30	102	+30	0	0	25 ± 4	25	2 mg/kg and 4 mg/kg	No	Yes		3			2	4			Capsule	No	No	Yes	Yes	No	Trained	Both
Acute Effects of High Doses of Caffeine on Bar Velocity during the Bench Press Throw in Athletes Habituated to Caffeine: A Randomized. Double-Blind and Crossover Study	Filip-Stachnik A. Krzysztofik M. Del Coso J. Wilk M.	2021	2015-2022	12	11-15	12	11-15	0	0	25.2 ± 1.3	25.2	9 mg/kg and 12 mg/kg	No	Yes		10.5			9	12			Capsule	No	No	Yes	Yes	Yes	Trained	Upper body
Caffeine ingestion increases the upper-body intermittent dynamic strength endurance performance of combat sports athletes.	Lopes-Silva JP. Rocha ALSD. Rocha JCC. Silva VFDS. Correia- Oliveira CR.	2021	2015-2022	10	6-10	N/A	N/A	N/A	N/A	25.2 ± 5.3	25.2	5 mg/kg	Yes	Yes	5	5							Capsule	No	No	Yes	No	No	Trained	Upper body
Pre-exercise Caffeine Intake Enhances Bench Press Strength Training Adaptations	Giráldez-Costas V. Ruíz-Moreno C. González-García J. Lara B. Del Coso J. Salinero JJ.	2021	2015-2022	16	16-20	12	11-15	4	1-5	27.9 ± 7.2	27.9	3 mg/kg	Yes	Yes	3	3							Capsule	No	No	Yes	Yes	No	Trained	Upper body
Functional and cognitive responses to caffeine intake in middle-aged women are dose depending	Waer FB. Laatar R. Jouira G. Srihi S. Rebai H. Sahli S	2021	2015-2022	19	16-20	0	0	19	16-20	52 ± 3	52	100 mg and 400 mg	No	No				250			100	400	Capsule	No	No	Yes	Yes	No	Active	Both
High Doses of Caffeine Increase Muscle Strength and Calcium Release in the Plasma of Recreationally Trained Men	Luis H. B. Ferreira, Scott C. Forbes, Marcelo P. Barros, André C. Smolarek, Alysson Enes , Antonio H. Lancha-Junior, Gabriel L. Martins and Tacito P. Souza-Junior	2022	2015-2022	21	21-25	21	21-25	0	0	19.6 ± 0.8	19.6	6 mg/kg and 8 mg/kg	No	Yes		7			6	8			Capsule	No	No	Yes	Yes	Yes	Trained	Both
How Repeatable Is the Ergogenic Effect of Caffeine? Limited Reproducibility of Acute Caffeine (3 mg.kg(-1)) Ingestion on Muscular Strength. Power. and Muscular Endurance	Tamilio RA. Clarke ND. Duncan MJ. Morris RO. Tallis J.	2022	2015-2022	22	21-25	22	21-25	0	0	20 ± 2	20	3 mg/kg	Yes	Yes	3	3							Capsule	No	No	Yes	Yes	No	Trained	Both
The influence of caffeinated and non-caffeinated multi-ingredient pre-workout supplements on resistance exercise performance and subjective outcomes	Stratton MT. Siedler MR. Harty PS. Rodriguez C. Boykin JR. Green JJ. Keith DS. White SJ. DeHaven B. Williams AD. Tinsley GM.	2022	2015-2022	24	21-25	12	11-15	12	11-15	20.8 ± 2.4 21.1 ± 1.7	20.95	350 mg	Yes	No			350	350					Beverage	Yes	Yes	Yes	Yes	No	Trained	Both
Acute caffeine and capsaicin supplementation and performance in resistance training	Simões. Carolina B.; Gomes. Paula Louise C.; Silva. Ronaldo A.D.; Fonseca. Igor C.S.; Fonseca. Mariana; Cruz. Vernon M.; Drummond. Marcos D.M.	2022	2015-2022	11	11-15	11	11-15	0	0	21.5 ± 2.1	21.5	400 mg	Yes	No			400	400					Capsule	No	Yes	Yes	No	Yes	Trained	Lower body
Reactive diving and sprinting performances in soccer goalkeepers improved by caffeine consumption and post-activation performance enhancement	Impey. J.; Bahdur. K.; Kramer. M.	2022	2015-2022	25	21-25	25	21-25	0	0	21.68 ± 2.2	21.68	100 mg	Yes	No			100	100					Capsule	No	No	Yes	Yes	No	Trained	Lower body
The effects of a caffeine containing pre-workout supplement on β(2)-adrenergic and MAPK signaling during resistance exercise	Nicoll JX. Fry AC. Mosier EM.	2022	2015-2022	10	6-10	10	6-10	0	0	22 ± 2.4	22	250mg	Yes	No			250	250					Beverage	Yes	No	Yes	Yes	Yes	Trained	Lower body
The Mediating Effects of Caffeine Ingestion and Post-Activation Performance Enhancement on Reactive Dive Times in Goalkeepers	Impey. Justin; Bahdur. Khatija; Kramer. Mark	2022	2015-2022	25	21-25	25	21-25	0	0	22.50 ± 4.32	22.5	4 mg/kg and 6 mg/kg	No	Yes		5			4	6			Capsule	No	No	Yes	No	No	Trained	Lower body
Caffeine intake improves muscular endurance and induces depletion of anaerobic work capacity in the bench press	Spineli. Higor; Acioli. Juliana; Pinto. Maryssa P.; Learsi. Sara; Bastos-Silva. Victor J.; Araujo. Gustavo G. de	2022	2015-2022	13	11-15	13	11-15	0	0	23 ± 3	23	350 mg	Yes	No			350	350					Capsule	No	No	Yes	No	No	Trained	Upper body
Examining the Effects of Caffeine on Isokinetic Strength. Power. and Endurance	Grgic J. Venier S. Mikulic P.	2022	2015-2022	25	21-25	25	21-25	0	0	23 ± 2	23	6 mg/kg	Yes	Yes	6	6							Capsule	No	No	Yes	Yes	No	Trained	Lower body
The effect of caffeine on countermovement jump performance in recreationally trained women habituated to caffeine recreationally trained women habituated to caffeine	Dawid Gawel, Magdalena Kaszuba, Zuzanna Komarek, Robert Krawczyk, Marta Bichowska	2022	2015-2022	17	16-20	0	0	17	16-20	23.1 ± 1.0	23.1	3 mg/kg	Yes	Yes	3	3							Capsule	No	No	Yes	Yes	No	Trained	Lower body
Preliminary Research towards Acute Effects of Different Doses of Caffeine on Strength-Power Performance in Highly Trained Judo Athletes	Krawczyk R. Krzysztofik M. Kostrzewa M. Komarek Z. Wilk M. Del Coso J. Filip-Stachnik A.	2022	2015-2022	10	6-10	6	6-10	4	1-5	24.1 ± 4.7	24.1	3 mg/kg and 6 mg/kg	No	Yes		4.5			3	6			N/A	No	No	Yes	Yes	Yes	Trained	Both
Caffeine ingestion attenuates diurnal variation of lower-body ballistic performance in resistance-trained women	Robles-Gonzalez. Lidia; Ramirez Maldonado. Mauricio; Alcala-Escamilla. Juan Carlos; Jurado-Fasoli. Lucas; Miras-Moreno. Sergio; Soriano. Marcos A.; Garcia-Ramos. Amador; Ruiz. Jonatan R.; Amaro-Gahete. Francisco J.	2022	2015-2022	15	11-15	0	0	15	11-15	25.1 ± 4.3	25.1	3 mg/kg	Yes	Yes	3	3							Beverage	No	No	Yes	Yes	No	Trained	Both
Transcranial Direct Current Stimulation Combined With or Without Caffeine: Effects on Training Volume and Pain Perception	Lattari E. Vieira LAF. Santos LER. Jesus Abreu MA. Rodrigues GM. de Oliveira BRR. Machado S. Maranhão Neto GA. Santos TM.	2022	2015-2022	16	16-20	16	16-20	0	0	25.2 ± 4.7	25.2	5 mg/kg	Yes	Yes	5	5							Capsule	No	No	Yes	No	No	Trained	Upper body
Caffeine reverts loss of muscular performance during the early-follicular phase in resistance-trained naturally menstruating women	Santana O. Vieira-Cavalcante V. Caetano Paulo A. Rodacki C. Bertuzzi R. Lima-Silva AE. Cristina-Souza G.	2022	2015-2022	14	11-15	0	0	14	11-15	25.5 ± 4.0	25.5	5 mg/kg	Yes	Yes	5	5							Capsule	Yes	No	Yes	Yes	No	Trained	Lower body
Does caffeine ingestion affect the lower-body post-activation performance enhancement in female volleyball players?	Filip-Stachnik A. Spieszny M. Stanisz L. Krzysztofik M.	2022	2015-2022	14	11-15	0	0	14	11-15	26 ± 3	26	6 mg/kg	Yes	Yes	6	6							Capsule	No	No	Yes	Yes	No	Trained	Lower body
Are Caffeine's Effects on Resistance Exercise and Jumping Performance Moderated by Training Status?	Berjisian E. Naderi A. Mojtahedi S. Grgic J. Ghahramani MH. Karayigit R. Forbes JL. Amaro-Gahete FJ. Forbes SC.	2022	2015-2022	20	16-20	20	16-20	0	0	Trained: 31 ± 6; Active: 24 ± 9	27.5	6 mg/kg	Yes	Yes	6	6							Capsule	No	No	Yes	Yes	No	Mix	Both
A comprehensive assessment of caffeine's effects on components of countermovement jump performance	Grgic J.	2022	2015-2022	22	21-25	22	21-25	0	0	28 ± 5	28	3 mg/kg	Yes	Yes	3	3							Capsule	No	No	Yes	Yes	Yes	Trained	Lower body
Effects of a Low-Dose of Caffeine Co-Ingestion with Carbohydrate on Muscular Strength, Power, and Anaerobic Performance in Combat Sports Athletes	Chanchai Suksuwan, Jatuporn Phoemsapthawee, Piyaporn Tumnark	2022	2015-2022	28	26-30	N/A	N/A	N/A	N/A	29.5 ± 5.5	29.5	2.5 mg/kg	Yes	Yes	2.5	2.5							Beverage	Yes	No	Yes	No	Yes	Trained	Lower body
Evaluation of pre-workout and recovery formulations on body composition and performance after a 6-week high-intensity training program	Cabre HE. Gordon AN. Patterson ND. Smith-Ryan AE.	2022	2015-2022	64	+30	23	21-25	41	+30	33.2 ± 10.0	33.2	50 mg	Yes	No			50	50					Beverage	Yes	No	Yes	No	No	Untrained	Both
Effects of multi-ingredient pre-workout supplement and caffeine on bench press performance: a single-blind cross-over study	Kruszewski M. Merchelski M. Kruszewski A. Tabęcki R. Aksenov MO. Pągowski Ł.	2022	2015-2022	15	11-15	15	11-15	0	0	16 a 40	N/A	6 mg/kg	Yes	Yes	6	6							Beverage	Yes	No	Yes	No	No	Trained	Upper body
